# Supplementary material for: An Observational Prospective Cohort Study of Incidence and Outcome of Streptococcus pneumoniae and Hemophilus influenzae Infections in Adult Solid Organ Transplant Recipients
Source: Microorganisms. 2021 Jun 24;9(7):1371. doi: 10.3390/microorganisms9071371 (PMC8304095; doi:10.3390/microorganisms9071371)
Supplement: Supplementary file 1 [file microorganisms-09-01371-s001.zip]

Archive with 1 entries (1 files):
- microorganisms-1211647-supplementary.pdf
